# Supplementary material for: PITAR, a DNA damage-inducible cancer/testis long noncoding RNA, inactivates p53 by binding and stabilizing TRIM28 mRNA
Source: eLife. 2024 Sep 20;12:RP88256. doi: 10.7554/eLife.88256 (PMC11415074; doi:10.7554/eLife.88256)
Supplement: Figure 4—source data 1. [file elife-88256-fig4-data1.zip]

Archive with 3 entries (2 files):
- Figure 4-source data 1. Raw unedited blots for (Figure 4)/
- Figure 4-source data 1. Raw unedited blots for (Figure 4)/GAPDH.tif
- Figure 4-source data 1. Raw unedited blots for (Figure 4)/TRIM28.tif
