# Supplementary material for: PITAR, a DNA damage-inducible cancer/testis long noncoding RNA, inactivates p53 by binding and stabilizing TRIM28 mRNA
Source: eLife. 2024 Sep 20;12:RP88256. doi: 10.7554/eLife.88256 (PMC11415074; doi:10.7554/eLife.88256)
Supplement: Figure 5—source data 1. [file elife-88256-fig5-data1.zip]

Archive with 29 entries (22 files):
- Figure 5-source data 1. Raw unedited blots for (Figure 5)/
- Figure 5-source data 1. Raw unedited blots for (Figure 5)/Figure 5B/
- Figure 5-source data 1. Raw unedited blots for (Figure 5)/Figure 5B/GAPDH.tif
- Figure 5-source data 1. Raw unedited blots for (Figure 5)/Figure 5B/p21.tif
- Figure 5-source data 1. Raw unedited blots for (Figure 5)/Figure 5B/p53.tif
- Figure 5-source data 1. Raw unedited blots for (Figure 5)/Figure 5B/TRIM28.tif
- Figure 5-source data 1. Raw unedited blots for (Figure 5)/Figure 5D/
- Figure 5-source data 1. Raw unedited blots for (Figure 5)/Figure 5D/GAPDH.tif
- Figure 5-source data 1. Raw unedited blots for (Figure 5)/Figure 5D/p21.tif
- Figure 5-source data 1. Raw unedited blots for (Figure 5)/Figure 5D/p53.tif
- Figure 5-source data 1. Raw unedited blots for (Figure 5)/Figure 5D/TRIM28.tif
- Figure 5-source data 1. Raw unedited blots for (Figure 5)/Figure 5E/
- Figure 5-source data 1. Raw unedited blots for (Figure 5)/Figure 5E/GAPDH.tif
- Figure 5-source data 1. Raw unedited blots for (Figure 5)/Figure 5E/p53.tif
- Figure 5-source data 1. Raw unedited blots for (Figure 5)/Figure 5F/
- Figure 5-source data 1. Raw unedited blots for (Figure 5)/Figure 5F/GAPDH.tif
- Figure 5-source data 1. Raw unedited blots for (Figure 5)/Figure 5F/p53.jpg
- Figure 5-source data 1. Raw unedited blots for (Figure 5)/Figure 5F/p53.tif
- Figure 5-source data 1. Raw unedited blots for (Figure 5)/Figure 5F/Ub-p53.tif
- Figure 5-source data 1. Raw unedited blots for (Figure 5)/Figure 5J/
- Figure 5-source data 1. Raw unedited blots for (Figure 5)/Figure 5J/GAPDH.tif
- Figure 5-source data 1. Raw unedited blots for (Figure 5)/Figure 5J/p21.tif
- Figure 5-source data 1. Raw unedited blots for (Figure 5)/Figure 5J/p53.tif
- Figure 5-source data 1. Raw unedited blots for (Figure 5)/Figure 5J/TRIM28.tif
- Figure 5-source data 1. Raw unedited blots for (Figure 5)/Figure 5N/
- Figure 5-source data 1. Raw unedited blots for (Figure 5)/Figure 5N/GAPDH.jpg
- Figure 5-source data 1. Raw unedited blots for (Figure 5)/Figure 5N/p21.tif
- Figure 5-source data 1. Raw unedited blots for (Figure 5)/Figure 5N/p53.jpg
- Figure 5-source data 1. Raw unedited blots for (Figure 5)/Figure 5N/TRIM28.jpg
