# Supplementary material for: PITAR, a DNA damage-inducible cancer/testis long noncoding RNA, inactivates p53 by binding and stabilizing TRIM28 mRNA
Source: eLife. 2024 Sep 20;12:RP88256. doi: 10.7554/eLife.88256 (PMC11415074; doi:10.7554/eLife.88256)
Supplement: Figure 5—figure supplement 2—source data 1. [file elife-88256-fig5-figsupp2-data1.zip]

Archive with 5 entries (3 files):
- Figure 5-figure supplement 2-source data 1. Raw unedited blots for (Figure 5-figure supplement 2)/
- Figure 5-figure supplement 2-source data 1. Raw unedited blots for (Figure 5-figure supplement 2)/Figure 5-figure supplement 2B/
- Figure 5-figure supplement 2-source data 1. Raw unedited blots for (Figure 5-figure supplement 2)/Figure 5-figure supplement 2B/GAPDH.tif
- Figure 5-figure supplement 2-source data 1. Raw unedited blots for (Figure 5-figure supplement 2)/Figure 5-figure supplement 2B/p53.tif
- Figure 5-figure supplement 2-source data 1. Raw unedited blots for (Figure 5-figure supplement 2)/Figure 5-figure supplement 2B/TRIM28.tif
