# Supplementary material for: PITAR, a DNA damage-inducible cancer/testis long noncoding RNA, inactivates p53 by binding and stabilizing TRIM28 mRNA
Source: eLife. 2024 Sep 20;12:RP88256. doi: 10.7554/eLife.88256 (PMC11415074; doi:10.7554/eLife.88256)
Supplement: Figure 6—source data 1. [file elife-88256-fig6-data1.zip]

Archive with 17 entries (13 files):
- Figure 6-source data 1. Raw unedited blots for (Figure 6)/
- Figure 6-source data 1. Raw unedited blots for (Figure 6)/Figure 6B/
- Figure 6-source data 1. Raw unedited blots for (Figure 6)/Figure 6B/Ac-p53.tif
- Figure 6-source data 1. Raw unedited blots for (Figure 6)/Figure 6B/GAPDH (Ac-p53).tif
- Figure 6-source data 1. Raw unedited blots for (Figure 6)/Figure 6B/GAPDH.tif
- Figure 6-source data 1. Raw unedited blots for (Figure 6)/Figure 6B/p21.tif
- Figure 6-source data 1. Raw unedited blots for (Figure 6)/Figure 6B/p53.tif
- Figure 6-source data 1. Raw unedited blots for (Figure 6)/Figure 6B/TRIM28.tif
- Figure 6-source data 1. Raw unedited blots for (Figure 6)/Figure 6F/
- Figure 6-source data 1. Raw unedited blots for (Figure 6)/Figure 6F/GAPDH.tif
- Figure 6-source data 1. Raw unedited blots for (Figure 6)/Figure 6F/p53.tif
- Figure 6-source data 1. Raw unedited blots for (Figure 6)/Figure 6F/TRIM28.tif
- Figure 6-source data 1. Raw unedited blots for (Figure 6)/Figure 6H/
- Figure 6-source data 1. Raw unedited blots for (Figure 6)/Figure 6H/GAPDH.tif
- Figure 6-source data 1. Raw unedited blots for (Figure 6)/Figure 6H/p21.tif
- Figure 6-source data 1. Raw unedited blots for (Figure 6)/Figure 6H/p53.tif
- Figure 6-source data 1. Raw unedited blots for (Figure 6)/Figure 6H/TRIM28.tif
