# Supplementary material for: PITAR, a DNA damage-inducible cancer/testis long noncoding RNA, inactivates p53 by binding and stabilizing TRIM28 mRNA
Source: eLife. 2024 Sep 20;12:RP88256. doi: 10.7554/eLife.88256 (PMC11415074; doi:10.7554/eLife.88256)
Supplement: Figure 6—figure supplement 1—source data 1. [file elife-88256-fig6-figsupp1-data1.zip]

Archive with 9 entries (6 files):
- Figure 6-figure supplement 1-source data 1. Raw unedited blots for (Figure 6-figure supplement 1)/
- Figure 6-figure supplement 1-source data 1. Raw unedited blots for (Figure 6-figure supplement 1)/Figure 6C/
- Figure 6-figure supplement 1-source data 1. Raw unedited blots for (Figure 6-figure supplement 1)/Figure 6C/GAPDH.tif
- Figure 6-figure supplement 1-source data 1. Raw unedited blots for (Figure 6-figure supplement 1)/Figure 6C/TRIM28.tif
- Figure 6-figure supplement 1-source data 1. Raw unedited blots for (Figure 6-figure supplement 1)/Figure 6E/
- Figure 6-figure supplement 1-source data 1. Raw unedited blots for (Figure 6-figure supplement 1)/Figure 6E/GAPDH.tif
- Figure 6-figure supplement 1-source data 1. Raw unedited blots for (Figure 6-figure supplement 1)/Figure 6E/Mdm2.tif
- Figure 6-figure supplement 1-source data 1. Raw unedited blots for (Figure 6-figure supplement 1)/Figure 6E/p21.tif
- Figure 6-figure supplement 1-source data 1. Raw unedited blots for (Figure 6-figure supplement 1)/Figure 6E/p53.tif
